# Supplementary material for: In Candida albicans hyphae, Sec2p is physically associated with SEC2 mRNA on secretory vesicles
Source: Mol Microbiol. 2014 Oct 14;94(4):828–42. doi: 10.1111/mmi.12799 (PMC4278529; doi:10.1111/mmi.12799)
Supplement: Supplementary file 2 — Supporting information [file mmi0094-0828-SD2.txt]

Table S1 Strains used in this study
 
Table S2 Primers used in this study
PRIMER Nucleotide sequence (5’ 3’)
S1 SEC 3xFLAG ATTTAAAGATCAATTAAATAAAGAATTAGATCAAACTTTAGAGATGTTAGCCGAAAATAT
TGATTTTGATGAGAGTAGTAATGGTAATGGTAATGGTATATGGACTACAAAGACCATGA
CGGT
S1 SEC2 HA ATTTAAAGATCAATTAAATAAAGAATTAGATCAAACTTTAGAGATGTTAGCCGAAAATAT
TGATTTTGATGAGAGTAGTAATGGTAATGGTAATGGTAATGGTCGACGGATCCCCGGGT
A
S2 SEC2 TAACGACAGCAATGGGCCCAGAAAATCCCGTCAAAAAAAAATCCACAATACGCGTAATG
CACTCTAGAATTTCGTAAATGATTCATTCATAATTAACAAATCTGATATCATCGATGAATT
CGAGTCGATGAATTCGAGCTCGTT 
S1 ARF1 XFP TCCAAGCTACTTGTGCCACTACTGGGGATGGTTTATACGAAGGTTTGGAATGGTTATCTA
CTAACTTGAAAAACTCTTCAGGTGCTGGCGCAGGTGCTTC 
S2 ARF1 XFP TCCACCAGTAAAATAATAATAAAGATAAGAGGTGAAGTGGTGAAGTGGTGAAGTGGGA
ACAATATTAGAGAGGGAAAACATCTGATATCATCGATGAATTCGAG 
S1 GIN4 3xFLAG TAAAGTTACAACTGATACTTTATTTTCTGAAATTGAAAAGGTCTTACTCAAAGAAGGTGTT
TTAGATAAAATGGACTACAAAGACCATGACGGTG 
S2 GIN4 3xFLAG TGCTTTTATTAGCATGTTTACTCAATGGGGGGTTGGAAGCTTTACTGATACTGTTGGACCT
ACTTATATATCGATGAATTCGAGCTCGTT 
G1-SEC2 CTGAACCCGTACAAGAACCAG 
Sheffield 
strain 
number
Relevant 
genotype
Full genotype Source
305 BWP17 
URA3::λimm434/URA3::λimm434his1::hisG/his1::
hisG arg4::hisG/arg4::hisG 
(Wilson etal. 1999) 
805 SEC2 YFP sec2::HIS1/SEC2 YFP::URA3 (Bishop etal. 2010) 
835 
URA3-pMET3-
YFP::SEC2/SEC2
BWP17 URA3::pMET3YFP::SEC2/SEC2 (Bishop etal. 2010) 
838 SEC2-625 YFP sec2::HIS1/SEC2(1-625) YFP::URA3 (Bishop etal. 2010) 
1049 GIN4-GFP BWP17 GIN4-GFP::URA3 (Wightman etal. 2004) 
1051 GIN4-3FLAG GIN4/ GIN4-3xFLAG::URA3 This study
1154 
pMet3-YFP-
sec2-S584E/
sec2∆ 
BWP17 URA3-pMet3-YFP-sec2-S584E-ARG4/
sec2::HIS1 
(Bishop etal. 2010) 
1156 
pMet3-YFP-
SEC2-S645E/
sec2∆ 
BWP17 URA3::Met3-YFP-Sec2-S645E::ARG4/
sec2::HIS1 
(Bishop etal. 2010 
1164 
pMet3-YFP-
SEC2-S645A/
sec2∆ 
BWP17 URA3::pMet3-YFP-Sec2-S645A::ARG4/
sec2::HIS1 
(Bishop etal. 2010) 
1329 ARF1 GFP ARF1/ARF1 GFPARG4 This Study 
1331 
ARF1 GFP/
SEC2 HA 
sec2::HIS1/SEC2 HA::URA, ARF1/ARF1 GFPARG4 This Study 
1365 SEC2 3xFLAG sec2::HIS1/SEC2 3FLAG::URA3 This Study 
    G1-ARF1 GGGATGTCGGTGGTCAAGAT 
3xFLAG-R GGCCGCAAGCTTGTCATCGT 
URA3-F GGAAGAGATCCAGATATTGAAGG 
URA3-R TGTGCTACTGGTGAGGCATG 
ARG4-F CTGCTAAAAGTGCCGTTTTAAAACAATT 
ARG4-R ACCGGTGAAACGACCACCCC 
HIS1-F GGACGAATTGAAGAAAGCTGGTGCAACCG 
HIS1-R GGGATATCAGCTGCAGGCAAGAAGATTAAT 
YFP-R GGATAAGGCAGATTGGTAGG 
pCaHA-3 TTAACCGGCATAGTCTGGGA 
Sec2-R157-Flc GTTCTGCATCTGAATCCTCT 
Sec2-R541-Flc GGCTACGTATATCTCCTTGT 
Sec2-R800-Flc AGCAGACGATGAAGATACCG 
Sec2-R1043-FLc CGAGGCAATTACATGAGTGT 
Sec2-R1091-Flc GTCAGATTGTTGCCACTGT 
Sec2-1284-Flc CCAGAGGCATTGTTACCCTT 
Sec2-R1417-Flc TGGTAGCAGGTAAAGAAGGG 
Sec2-R1715-Flc ATTGGTATGAATGCTATTGG 
Sec2-R1958-Flc GGCTTCATCAAATAACGAGG 
Sec2-R1941-Flc TTGCTAACCATGGTGTTGGC 
ADE2-F1 AAGGAATCTCCATTGGTGGG 
ADE2-R1 GGCCGCCACCATACCTGGCA 
ACT1-F GGCCGCCACCATACCTGGCA 
ACT1-R AGCAATACCTGGGAACATGG 
SEC2-F1 CCTAAACCAACCCAACAACAA 
SEC2-R1 TTCTGCTGATGCTGTTTCTGA 
1486-F2 GCCATCATTGGTGTCACCTT 
1486-R1 TGATTTGGTGGTATTGGTGGT 
4055-F1 CTGCCCTAGCCAGGGTTAAT 
4055-R1 GCAAATACTGCAACGACCAA
5693-F1 AGCCCTTCCATTGACATTTG 
5693-R1 ACCACCCCAAAACAACGATA
7350-F1 TATCTACTGTCGCCGGTGGT 
7350-R1 CCACCATATTGTTGCTCGTG 
7490-F2 ATCAAACGTCAGGCATTGGT
7490-R1 TGCATAACCAATATCCATACTCCA 
 
 
References 
 
Bishop, A., Lane, R., Beniston, R., Lazo, B., Smythe, C., and Sudbery, P.2010. Hyphal growth in 
Candidaalbicans requires the phosphorylation of Sec2 by theCdc28-Ccn1/Hgc1 kinase. 
EMBO J.29:2930-2942.
Wightman, R, Bates, S, Amnorrattapan, P, and Sudbery, P. E.2004. In Candida albicans, the Nim1 
kinases Gin4 and Hsl1 negatively regulate pseudohyphaformation and Gin4 also controls 
septin organization. J Cell Biol.164:581-591.Wilson, B, Davis, D, and Mitchell, A. P.1999. Rapid hypothesis testing in Candidaalbicansthrough 
genedisruption with shorthomology regions.J Bacteriol.181:1868-1874.
 
 
